# Supplementary material for: Is There Any Effect on Smell and Taste Functions with Levothyroxine Treatment in Subclinical Hypothyroidism?
Source: PLoS One. 2016 Feb 29;11(2):e0149979. doi: 10.1371/journal.pone.0149979 (PMC4771174; doi:10.1371/journal.pone.0149979)
Supplement: S1 Data — (XLS) [file pone.0149979.s001.xls]

## Sheet: patient file
name	sex	age (year)	education (year)	before treatment (1)	threshold (T)-1	discrimination (D)-1	identification (I)-1	sum of TDI-1	BITTER-1	SWEET-1	SALT-1	SOUR-1	TOTAL TASTE-1	fT4 -1	fT3 - 1	TSH -1	AntiTG -1	AntiTPO -1	after treatmant (2)	threshold (T)-2	discrimination (D)-2	identification (I)-2	sum of TDI-2	BITTER-2	SWEET-2	SALT-2	SOUR-2	TOTAL TASTE-2	fT4 -2	fT3 - 2	TSH -2	AntiTG -2	AntiTPO -2
P1	2	23	11		8.5	12	13	33.5	8	6	8	6	28	1.31	3.6	7.66	3.3	3.3		8.75	13	14	35.75	8	6	6	6	26	1.46	3.6	0.924	1.3	2.7
P10	1	55	5		7.75	13	14	34.75	6	6	6	8	26	0.73	3.38	12.16	23.5	356.4		8.5	13	14	35.5	6	8	8	8	30	0.92	2.72	4.2	0.67	0.42
P11	1	28	11		8.75	12	13	33.75	2	4	8	6	20	1.02	3.72	7.45	5.87	1000		8.75	12	14	34.75	6	6	6	6	24	1.33	2.69	4.5	4.72	1000
P12	1	24	15		7.5	9	11	27.5	4	4	6	6	20	1.13	2.84	6.47	18.5	4.9		7.75	12	13	32.75	4	4	6	6	20	1.22	2.79	4	18	5
P13	2	24	8		7.75	13	14	34.75	6	8	6	6	26	0.93	2.92	6.38	7.69	520		8.75	13	14	35.75	6	6	6	6	24	0.99	2.71	3.59	5.5	384
P14	1	27	5		7.5	12	13	32.5	4	4	4	4	16	1.3	2.28	9.17	7.83	16.64		8.25	13	15	36.25	6	4	4	4	18	1.42	3.02	4.16	19.25	25.71
P15	2	26	11		8.25	12	13	33.25	8	8	8	8	32	0.77	3.13	7.21	147	1000		8.75	13	14	35.75	8	8	8	8	32	0.89	2.76	2.76	111	1000
P16	1	21	15		7.25	12	13	32.25	4	6	6	6	22	1.11	2.28	6.8	6.59	49.8		7.75	12	13	32.75	6	6	6	6	24	1.26	2.93	3.58	10.29	51.07
P17	1	25	11		7.75	13	13	33.75	6	8	6	6	26	0.91	3.73	10.45	118.11	1000		8.75	13	15	36.75	8	8	6	8	30	0.99	3.19	4.5	123	1000
P18	1	36	15		10.5	12	14	36.5	6	8	6	8	28	0.87	2.55	6.4	1000	556		10.5	14	15	39.5	6	6	6	8	26	1.17	2.6	3.72	1000	552
P19	2	35	13		8.5	12	13	33.5	6	8	8	6	28	1.02	1.98	7.56	149.5	142		8.75	13	14	35.75	8	6	6	6	26	1.24	3.82	3.99	201.35	211.38
P2	1	55	5		7.75	14	14	35.75	6	6	6	8	26	0.8	2.76	23.346	10.06	883.54		8.25	14	14	36.25	6	6	8	8	28	1.48	3.32	0.96	13.27	1000
P20	1	25	11		7.75	13	13	33.75	6	8	6	6	26	0.85	2.84	6.014	3.87	64.45		8.75	13	13	34.75	8	6	8	6	28	1.28	3.51	0.35	2.32	161
P21	1	41	15		10.5	12	14	36.5	6	8	6	8	28	0.87	2.86	21.42	0.77	0.14		9.75	14	15	38.75	6	8	6	8	28	1.25	3.22	3.46	2.35	5.61
P22	2	35	13		8.5	13	13	34.5	6	8	8	6	28	0.82	2.29	6.805	374.66	1000		8.5	13	14	35.5	8	8	8	6	30	0.96	2.87	3.5	308	1000
P23	1	31	15		9.5	11	13	35.5	8	4	6	8	26	1.03	3.27	5.807	13.3	354.06		8.5	11	14	33.5	8	8	6	8	30	1.23	2.99	3.017	12.7	297.4
P24	2	34	15		7.25	14	14	35.25	8	8	8	6	30	0.96	5.35	5.75	15	0.21		8.75	13	14	35.75	8	8	8	6	30	0.95	2.67	3.35	18.9	237
P25	2	37	13		8	12	12	32	6	8	6	6	26	1.12	2.7	6.515	1.5	546.57		8.5	12	14	34.5	6	8	8	6	28	1.33	3.21	2.76	2.3	352.42
P26	2	24	8		7.75	13	13	33.75	6	8	6	6	26	0.81	2.73	9.825	392.72	1000		9	13	15	37	6	8	6	6	26	1.13	3.02	3.84	272.41	1000
P27	1	27	5		6.75	13	13	32.75	4	4	4	4	16	0.97	2.41	5.646	27.4	346.2		7.75	12	13	32.75	6	6	4	4	20	1.09	2.94	4.35	19	217.22
P28	1	22	15		7.75	13	14	34.75	6	6	6	8	26	1.17	3.58	8.276	7.61	60.73		8.5	13	14	35.5	6	8	6	8	27	1.24	3.08	0.99	6.3	43.28
P3	1	28	11		8.75	13	13	34.75	2	4	8	6	20	0.94	2.75	9.54	147.02	5.77		8.75	13	13	34.75	6	6	6	8	26	1.28	3.05	1.727	156.4	4.52
P4	1	24	15		6.75	9	11	26.75	4	4	6	6	20	1.24	3.6	11.501	8.3	74.5		7.75	12	14	33.75	4	4	6	6	20	1.02	2.9	4.5	0.31	0.21
P5	1	31	15		9.5	11	13	35.5	8	4	6	8	26	0.81	2.68	7.29	5.22	1000		9.5	13	13	35.5	6	4	8	8	26	0.92	2.63	4.5	4	1000
P6	2	34	15		7.25	14	14	35.25	8	8	8	6	30	0.87	3.77	6.95	200	1.42		8.5	13	14	35.5	6	8	8	6	28	0.87	3.21	2.68	183.3	0.97
P7	2	26	11		8.25	12	13	33.25	8	8	8	8	32	0.96	2.21	5.127	10.65	0.54		8.75	14	13	35.75	8	6	8	8	30	1.22	2.64	2.62	14.05	0.26
P8	1	21	15		7	12	12	31	4	6	6	6	22	1.03	2.64	6.774	8.9	148.8		8.25	13	12	33.25	8	6	6	6	26	1.36	2.87	2.45	62.7	13.4
P9	2	19	11		8.5	15	15	38.5	8	8	8	6	30	1.18	3.6	5.136	3.78	179.11		8.75	15	15	38.75	6	6	8	6	26	1.17	2.77	3.013	2.67	175

## Sheet: control file
name	sex	age (year)	education (year)	threshold (T)	discrimination (D)	identification (I)	sum of TDI	BITTER	SWEET	SALT	SOUR	TOTAL TASTE	fT4	fT3	TSH	AntiTG	AntiTPO
C1	2	27	5	8.5	13	14	35.5	6	6	6	6	24	1.01	3.02	0.96	3.87	0
C10	1	28	11	8.75	14	15	37.75	6	6	6	6	24	1.22	3.7	0.98	0.66	0.4
C11	1	24	8	7.75	13	15	35.75	6	6	6	6	24	0.88	3.4	1.89	0.4	0.66
C12	1	35	5	7.75	13	14	34.75	8	8	8	8	32	0.97	3.22	1.91	0.4	0.54
C13	2	37	11	8.75	12	12	32.75	8	8	8	8	32	1.14	3.6	2.04	0.4	0.82
C14	1	24	15	7.75	13	13	33.75	8	6	6	6	26	1.18	3.17	1.43	3.78	1.12
C15	2	27	15	7.5	12	12	31.5	6	6	6	6	24	1.21	3.43	0.92	1.61	0.81
C16	1	26	15	8.75	14	14	36.75	6	6	8	6	26	0.99	2.23	1.25	3.3	3.3
C17	1	21	11	7.75	13	13	33.75	6	4	6	6	22	0.97	3.53	1.73	0	0.42
C18	1	19	11	9.25	12	14	35.25	6	6	4	6	22	0.99	3.5	1.59	3.27	0.61
C19	2	22	11	10.5	13	16	38.5	6	6	6	6	24	0.93	3.61	1.15	0.4	0.57
C2	1	33	11	8.75	14	14	36.75	6	6	8	6	26	1.02	2.39	0.628	0.77	0.14
C20	1	27	15	7.75	14	15	36.75	8	8	8	8	32	0.97	2.81	1.037	0.4	0.59
C21	1	41	11	7.5	12	14	33.5	8	8	8	8	32	1.2	3.39	0.86	0.66	0.67
C22	2	25	15	8.75	14	13	34.75	8	8	8	8	32	0.86	3.13	2.014	0	0
C23	1	34	15	9.75	13	14	36.75	6	8	8	6	30	0.98	3.65	1.178	0	0.21
C24	2	49	11	10.25	15	15	40.25	8	8	8	8	32	1	3.34	1.49	2.53	0
C25	2	24	15	8.75	14	14	36.75	8	6	6	6	26	0.92	2.92	0.904	0.78	0.28
C26	2	25	11	9.5	13	15	37.5	8	8	8	8	32	1.1	3.22	0.812	1.17	1.18
C27	1	22	11	8.75	12	12	32.75	8	8	8	8	32	1.03	3.34	1.971	1.31	1.17
C28	1	30	11	9.5	14	14	37.5	6	6	6	4	22	1.13	3.47	2.259	0.8	1.31
C29	1	29	8	9.25	12	14	35.25	6	6	8	6	26	0.91	2.1	0.657	0.4	0
C3	1	31	15	7.25	13	15	35.25	6	4	6	6	22	0.85	3.68	1.97	0	0.4
C30	1	23	11	7.5	13	14	34.5	6	6	4	6	22	1.05	1.8	0.475	0	0
C31	2	24	11	8.75	12	15	35.75	6	8	6	8	28	1.19	3.36	0.684	0.76	0.67
C4	1	44	11	9.25	14	15	37.25	6	8	6	8	28	0.96	2.62	1.113	1.5	0.4
C5	1	21	13	9.25	13	14	36.25	6	6	6	6	24	0.91	3.1	0.89	0	0
C6	2	23	13	9.25	12	13	34.25	6	8	6	8	28	0.87	3.05	1.65	0.75	0.44
C7	2	26	8	9.75	13	14	36.75	6	6	6	6	24	0.89	2.63	1.3	0.69	0.87
C8	1	23	11	12.25	12	13	37.25	6	6	6	4	22	0.86	2.55	1.32	0.51	0.4
C9	2	55	11	10.75	14	16	40.75	6	4	6	6	22	1.04	2.67	1.34	0.4	0.51
